# Supplementary material for: The Impact of Social Media on Health Behaviors, a Systematic Review
Source: Healthcare (Basel). 2025 Oct 30;13(21):2763. doi: 10.3390/healthcare13212763 (PMC12608964; doi:10.3390/healthcare13212763)
Supplement: Supplementary file 1 [file healthcare-13-02763-s001.zip]

Archive with 1 entries (1 files):
- healthcare-3783666-supplementary.pdf
